# Supplementary material for: Travel burdens to access care among children with cancer between 2016 and 2019: Analysis of a national population-based cancer registry in Japan
Source: PLoS One. 2024 Apr 16;19(4):e0300840. doi: 10.1371/journal.pone.0300840 (PMC11020387; doi:10.1371/journal.pone.0300840)
Supplement: S2 Table — Dist, Distances; Dur, Durations; Exp, Expenditures; n, number of patients. Expenditures are the sum of transit fees in adult price in U.S. dollars. All analyses used the durations, distances, and expenditures for the route with the shortest travel time among the routes to access each treatment hospital for each case, unless otherwise indicated. aThis analysis used durations, distances, and expenditures to access each treatment hospital. (XLSX) [file pone.0300840.s002.xlsx]

## Sheet: S2 Table
S2 Table. Numbers and medians of estimated travel durations (hours), distances (km), and expenditures (U.S. dollars) for transit travel
Category	Urban area				Rural area				Total
	n	Dur. (hrs)	Dist. (km)	Exp. ($)	n	Dur. (hrs)	Dist. (km)	Exp. ($)	n	Dur. (hrs)	Dist. (km)	Exp. ($)
All patients	8,215	0.95	15.3	4.0	2,494	2.02	52.9	10.6	10,709	1.08	18.9	4.5
0-14 years old	6,224	0.97	15.9	4.0	1,818	2.10	56.8	11.3	8,042	1.10	19.8	4.7
Sex
Male	4,429	0.95	15.1	3.9	1,342	2.03	52.7	10.6	5,771	1.08	18.7	4.5
Female	3,786	0.97	15.6	4.0	1,152	2.00	53.3	10.4	4,938	1.10	19.2	4.5
Type of school
Preschool	3,246	0.97	16.1	4.0	885	2.17	60.9	11.8	4,131	1.10	19.7	4.6
Elementary school	1,882	0.98	16.0	4.0	594	2.09	54.4	11.0	2,476	1.13	20.4	4.7
Junior/senior high school	3,087	0.93	14.0	3.8	1,015	1.82	46.6	8.8	4,102	1.05	17.1	4.3
Diagnostic group
I. Leukemias	2,621	0.95	15.2	3.8	758	1.95	48.5	9.7	3,379	1.05	18.0	4.4
II. Lymphomas	839	0.95	15.2	3.9	263	1.92	51.5	9.4	1,102	1.08	18.6	4.5
III. Central nervous system tumors	1,535	0.98	16.1	4.1	473	2.20	62.2	12.5	2,008	1.13	20.5	4.7
IV. Neuroblastoma	400	0.99	16.0	4.1	106	2.28	66.5	11.5	506	1.09	19.3	4.5
V. Retinoblastoma	223	1.25	30.0	5.5	51	3.33	130.4	30.2	274	1.43	37.2	6.2
VI. Renal tumors	154	0.87	15.0	3.7	58	2.52	67.5	11.8	212	1.06	19.2	4.6
VII. Hepatic tumors	154	0.98	15.4	3.9	50	2.32	63.6	12.8	204	1.08	18.9	4.5
VIII. Malignant bone tumors	408	1.12	20.2	4.7	115	2.12	67.5	14.1	523	1.23	24.1	5.2
IX. Soft tissue sarcomas	457	0.97	14.8	4.0	104	2.06	56.8	9.8	561	1.08	17.9	4.5
X. Germ cell tumors	807	0.87	13.0	3.5	260	1.91	44.6	9.1	1,067	1.00	15.5	4.0
XI. Other malignant epithelial neoplasms	568	0.92	13.9	3.8	246	1.63	36.5	7.9	814	1.07	17.1	4.3
XII. Other and unspecified	49	0.92	12.9	3.3	10	1.38	28.6	5.5	59	0.95	14.5	3.6
Clinical stage
Localized	2,966	0.95	15.0	3.9	899	2.13	58.3	11.2	3,865	1.08	18.7	4.5
Regional	1,239	0.95	14.7	3.8	443	1.82	47.4	9.5	1,682	1.10	19.4	4.5
Distant	1,033	1.00	16.5	4.2	294	2.24	69.2	11.9	1,327	1.12	20.4	4.7
Unknown	329	1.03	17.6	4.2	89	1.98	54.2	10.7	418	1.13	20.4	4.6
Type of treatment hospital
Childhood cancer-hub hospitals	2,443	1.00	18.0	4.3	294	3.08	111.3	25.7	2,737	1.08	20.4	4.7
Other childhood cancer-specialized hospitals	4,215	0.98	15.6	4.0	1,743	1.97	50.1	9.8	5,958	1.15	20.6	4.8
Other designated cancer hospitals	681	0.80	10.5	3.1	218	1.22	19.7	4.8	899	0.83	11.8	3.3
Others	876	0.85	11.5	3.3	239	1.95	39.3	8.0	1,115	0.95	14.1	3.8
Region
Hokkaido	217	0.78	10.3	3.0	215	2.97	105.6	20.0	432	1.18	22.6	4.8
Tohoku	320	0.94	14.6	4.7	417	2.33	72.5	15.6	737	1.65	43.1	7.6
Kanto–Koshin’etsu	3,378	0.97	16.6	3.9	550	1.98	48.9	8.1	3,928	1.05	18.7	4.2
Tokai–Hokuriku	1,206	1.04	16.9	4.4	322	1.75	41.9	8.9	1,528	1.13	20.3	4.8
Kinki	1,658	0.90	13.9	3.7	168	2.34	76.4	13.1	1,826	0.95	15.6	4.0
Chugoku–Shikoku	566	1.03	15.1	4.2	393	1.88	48.9	9.8	959	1.30	22.8	5.1
Kyushu–Okinawa	870	0.93	13.0	3.8	429	1.77	41.8	9.3	1,299	1.12	17.1	5.0
Diagnosis year
2016	1,978	0.95	14.7	4.0	624	2.10	55.8	10.8	2,602	1.10	19.1	4.5
2017	2,109	0.95	15.2	3.8	638	2.03	56.4	10.9	2,747	1.07	18.7	4.5
2018	2,034	0.98	15.7	4.0	610	2.02	50.4	10.0	2,644	1.09	19.0	4.5
2019	2,094	0.97	15.3	3.9	622	1.92	49.9	9.7	2,716	1.10	18.9	4.5
Travel to access invasive treatmenta	3,887	0.97	15.1	4.0	1,222	2.05	56.0	10.6	5,109	1.10	19.2	4.5
Travel to access radiotherapya	1,392	1.05	18.4	4.4	413	2.25	65.9	12.3	1,805	1.18	23.2	5.0
Travel to access chemotherapya	6,182	0.98	16.0	4.0	1,838	2.05	54.4	10.8	8,020	1.10	19.8	4.6
Dist, Distances; Dur, Durations; Exp, Expenditures; n, number of patients.
Expenditures are the sum of transit fees in adult price in U.S. dollars.
All analyses used the durations, distances, and expenditures for the route with the shortest travel time among the routes to access each treatment hospital for each case, unless otherwise indicated.
aThis analysis used durations, distances, and expenditures to access each treatment hospital.
